# Supplementary material for: QTAIM Based Computational Assessment of Cleavage Prone Bonds in Highly Hazardous Pesticides
Source: Toxics. 2025 Oct 1;13(10):839. doi: 10.3390/toxics13100839 (PMC12568069; doi:10.3390/toxics13100839)
Supplement: Supplementary file 1 [file toxics-13-00839-s001.zip]

Archive with 1 entries (1 files):
- toxics-3864358-supplementary.pdf
